# Supplementary material for: (S)-6-Methyl-∊-caprolactone
Source: Acta Crystallogr Sect E Struct Rep Online. 2008 Feb 20;64(Pt 3):o607. doi: 10.1107/S1600536808004583 (PMC2960826; doi:10.1107/S1600536808004583)
Supplement: Supplementary file 1 [file e-64-0o607-sup1.cif]

##############################################################################
###                                                                        ###
###        Electronic paper (Acta Crystallographica Section E)             ###
###                                                                        ###
##############################################################################
#                                                                            #
# This CIF contains the data in a paper accepted for publication in Acta     #
# Crystallographica Section E. It conforms to the requirements of Notes      #
# for Authors for Section E, and has been peer reviewed under the auspices   #
# of the IUCr Commission on Journals.                                        #
#                                                                            #
# Full details of the Crystallographic Information File format               #
# are given in the paper "The Crystallographic Information File (CIF):       #
# a New Standard Archive File for Crystallography" by S. R. Hall, F. H.      #
# Allen and I. D. Brown [Acta Cryst. (1991), A47, 655-685].                  #
#                                                                            #
# The current version of the core CIF dictionary is obtainable from          #
# ftp://ftp.iucr.org/pub/cif_core.dic. The current version number is 2.1.    #
#                                                                            #
# Software is freely available for graphical display of the structure(s) in  #
# this CIF.  For information consult the CIF home page http://www.iucr.org/  #
# cif/home.html                                                              #
#                                                                            #
##############################################################################
                                             
data_I
_audit_creation_method     SHELXL-97
_chemical_name_systematic
;
(S)-3-methyl-2-oxepanone
;
_chemical_name_common
;
(S)-6-methyl-\e-caprolactone
;
_chemical_formula_moiety     'C7 H12 O2'
_chemical_formula_sum     'C7 H12 O2'
_chemical_formula_iupac     'C7 H12 O2'
_chemical_formula_weight     128.17
_chemical_melting_point     ?
_symmetry_cell_setting     monoclinic
_symmetry_space_group_name_H-M     'P 21'
_symmetry_space_group_name_Hall     'P 2yb'
loop_
    _symmetry_equiv_pos_as_xyz
    'x, y, z'
    '-x, y+1/2, -z'
_cell_length_a     6.757(2)
_cell_length_b     7.577(2)
_cell_length_c     7.586(2)
_cell_angle_alpha     90
_cell_angle_beta     110.949(13)
_cell_angle_gamma     90
_cell_volume     362.71(17)
_cell_formula_units_Z     2
_cell_measurement_reflns_used     7835
_cell_measurement_theta_min     1.0
_cell_measurement_theta_max     27.5
_cell_measurement_temperature     150(2)
_exptl_crystal_description     prism
_exptl_crystal_colour     colourless
_exptl_crystal_size_max     0.35
_exptl_crystal_size_mid     0.15
_exptl_crystal_size_min     0.10
_exptl_crystal_density_diffrn     1.174
_exptl_crystal_density_meas     ?
_exptl_crystal_density_method     'not measured'
_exptl_crystal_F_000     140
_exptl_absorpt_coefficient_mu     0.084
_exptl_absorpt_correction_type     none
_exptl_absorpt_process_details     ?
_exptl_absorpt_correction_T_min     ?
_exptl_absorpt_correction_T_max     ?
_exptl_special_details
;
 ?
;
_diffrn_ambient_temperature     150(2)
_diffrn_radiation_type     MoK\a
_diffrn_radiation_wavelength     0.71073
_diffrn_radiation_source     'rotating anode'
_diffrn_radiation_monochromator     graphite
_diffrn_measurement_device_type     'Nonius KappaCCD diffractometer'
_diffrn_measurement_method     '\f and \w scans'
_diffrn_detector_area_resol_mean     ?
_diffrn_reflns_number     10010
_diffrn_reflns_av_R_equivalents     0.041
_diffrn_reflns_av_sigmaI/netI     0.017
_diffrn_reflns_theta_min     3.5
_diffrn_reflns_theta_max     27.5
_diffrn_reflns_theta_full     27.5
_diffrn_measured_fraction_theta_max     0.996
_diffrn_measured_fraction_theta_full     0.996
_diffrn_reflns_limit_h_min     -8
_diffrn_reflns_limit_h_max     8
_diffrn_reflns_limit_k_min     -9
_diffrn_reflns_limit_k_max     9
_diffrn_reflns_limit_l_min     -9
_diffrn_reflns_limit_l_max     9
_diffrn_standards_number     ?
_diffrn_standards_interval_count     ?
_diffrn_standards_interval_time     ?
_diffrn_standards_decay_%     ?
_refine_special_details
;
Refinement of F^2^ against ALL reflections. The weighted R-factor wR and
goodness of fit S are based on F^2^, conventional R-factors R are based on F,
with F set to zero for negative F^2^. The threshold expression of F^2^ >
2\s(F^2^) is used only for calculating R-factors(gt) etc. and is not
relevant to the choice of reflections for refinement. R-factors based on F^2^
are statistically about twice as large as those based on F, and R- factors
based on ALL data will be even larger.
;
_reflns_number_total     889
_reflns_number_gt     862
_reflns_threshold_expression     I>2\s(I)
_refine_ls_structure_factor_coef     Fsqd
_refine_ls_matrix_type     full
_refine_ls_R_factor_all     0.028
_refine_ls_R_factor_gt     0.027
_refine_ls_wR_factor_gt     0.071
_refine_ls_wR_factor_ref     0.072
_refine_ls_goodness_of_fit_ref     1.10
_refine_ls_restrained_S_all     1.10
_refine_ls_number_reflns     889
_refine_ls_number_parameters     83
_refine_ls_number_restraints     1
_refine_ls_hydrogen_treatment     constr
_refine_ls_weighting_scheme     calc
_refine_ls_weighting_details
         'calc w=1/[\s^2^(Fo^2^)+(0.0431P)^2^+0.0282P] where P=(Fo^2^+2Fc^2^)/3'
_atom_sites_solution_hydrogens     difmap
_atom_sites_solution_primary     direct
_atom_sites_solution_secondary     difmap
_refine_ls_shift/su_max     ?
_refine_ls_shift/su_max_lt     0.001
_refine_ls_shift/su_mean     0.000
_refine_diff_density_max     0.12
_refine_diff_density_min     -0.16
_refine_ls_extinction_method     none
_refine_ls_extinction_coef     ?
_refine_ls_abs_structure_details     'known chirality of atom C6(S)'
_refine_ls_abs_structure_Flack     .
_refine_ls_abs_structure_rogers     .
loop_
    _atom_type_symbol
    _atom_type_description
    _atom_type_scat_dispersion_real
    _atom_type_scat_dispersion_imag
    _atom_type_scat_source
    'C' 'C' 0.0033 0.0016
                         'International Tables Vol C Tables 4.2.6.8 and 6.1.1.4'
    'H' 'H' 0.0000 0.0000
                         'International Tables Vol C Tables 4.2.6.8 and 6.1.1.4'
    'O' 'O' 0.0106 0.0060
                         'International Tables Vol C Tables 4.2.6.8 and 6.1.1.4'
_computing_data_collection     'COLLECT (Nonius, 1998)'
_computing_cell_refinement     'DENZO (Otwinowski & Minor, 1997)'
_computing_data_reduction     'DENZO (Otwinowski & Minor, 1997)'
_computing_structure_solution     'SHELXS86 (Sheldrick, 2008)'
_computing_structure_refinement     'SHELXL97 (Sheldrick, 2008)'
_computing_molecular_graphics     'PLATON (Spek, 2003)'
_computing_publication_material
                  'PLATON (Spek, 2003) and Mercury (Macrae <i>et al.</i>, 2006)'
loop_
    _atom_site_type_symbol
    _atom_site_label
    _atom_site_fract_x
    _atom_site_fract_y
    _atom_site_fract_z
    _atom_site_U_iso_or_equiv
    _atom_site_adp_type
    _atom_site_calc_flag
    _atom_site_refinement_flags
    _atom_site_occupancy
    _atom_site_disorder_assembly
    _atom_site_disorder_group
    O O1 1.03545(16) 0.06828(15) -0.16671(13) 0.0355(3) Uani d . 1 . .
    O O2 1.11573(13) 0.04935(14) 0.13758(12) 0.0288(2) Uani d . 1 . .
    C C1 0.9754(2) 0.03155(18) -0.03896(16) 0.0258(3) Uani d . 1 . .
    C C2 0.7534(2) -0.0285(2) -0.07029(18) 0.0301(3) Uani d . 1 . .
    H H2A 0.7594 -0.1422 -0.0042 0.036 Uiso calc R 1 . .
    H H2B 0.6778 -0.0491 -0.2069 0.036 Uiso calc R 1 . .
    C C3 0.6274(2) 0.1054(2) 0.0003(2) 0.0356(3) Uani d . 1 . .
    H H3A 0.6603 0.2261 -0.0311 0.043 Uiso calc R 1 . .
    H H3B 0.4740 0.0849 -0.0669 0.043 Uiso calc R 1 . .
    C C4 0.6759(2) 0.0938(2) 0.2120(2) 0.0365(3) Uani d . 1 . .
    H H4A 0.6389 -0.0260 0.2421 0.044 Uiso calc R 1 . .
    H H4B 0.5841 0.1787 0.2461 0.044 Uiso calc R 1 . .
    C C5 0.9066(2) 0.1315(2) 0.33415(18) 0.0303(3) Uani d . 1 . .
    H H5A 0.9423 0.2528 0.3071 0.036 Uiso calc R 1 . .
    H H5B 0.9205 0.1274 0.4685 0.036 Uiso calc R 1 . .
    C C6 1.06592(19) 0.00512(19) 0.30521(16) 0.0267(3) Uani d . 1 . .
    H H6 1.0098 -0.1181 0.2938 0.032 Uiso calc R 1 . .
    C C7 1.2785(2) 0.0148(3) 0.46522(19) 0.0403(4) Uani d . 1 . .
    H H7A 1.3333 0.1356 0.4759 0.060 Uiso calc R 1 . .
    H H7B 1.3783 -0.0660 0.4396 0.060 Uiso calc R 1 . .
    H H7C 1.2615 -0.0190 0.5837 0.060 Uiso calc R 1 . .
loop_
    _atom_site_aniso_label
    _atom_site_aniso_U_11
    _atom_site_aniso_U_22
    _atom_site_aniso_U_33
    _atom_site_aniso_U_12
    _atom_site_aniso_U_13
    _atom_site_aniso_U_23
    O1 0.0442(5) 0.0406(6) 0.0260(5) 0.0001(5) 0.0177(4) 0.0018(4)
    O2 0.0248(4) 0.0400(6) 0.0219(4) -0.0028(4) 0.0087(3) 0.0022(4)
    C1 0.0305(6) 0.0245(6) 0.0221(6) 0.0029(5) 0.0093(5) -0.0007(5)
    C2 0.0272(6) 0.0341(7) 0.0255(6) -0.0021(5) 0.0050(5) -0.0041(6)
    C3 0.0242(6) 0.0431(9) 0.0365(7) 0.0058(6) 0.0074(5) 0.0002(7)
    C4 0.0298(6) 0.0451(9) 0.0382(7) 0.0031(6) 0.0166(5) -0.0030(7)
    C5 0.0360(7) 0.0322(7) 0.0254(6) -0.0015(6) 0.0143(5) -0.0026(5)
    C6 0.0265(6) 0.0330(7) 0.0202(6) -0.0027(5) 0.0079(5) 0.0028(5)
    C7 0.0311(6) 0.0598(11) 0.0252(6) -0.0040(7) 0.0043(5) 0.0070(7)
_geom_special_details
;
 All esds (except the esd in the dihedral angle between two l.s. planes)
 are estimated using the full covariance matrix.  The cell esds are taken
 into account individually in the estimation of esds in distances, angles
 and torsion angles; correlations between esds in cell parameters are only
 used when they are defined by crystal symmetry.  An approximate (isotropic)
 treatment of cell esds is used for estimating esds involving l.s. planes.
;
loop_
    _geom_bond_atom_site_label_1
    _geom_bond_atom_site_label_2
    _geom_bond_site_symmetry_2
    _geom_bond_distance
    _geom_bond_publ_flag
    O1 C1 . 1.2095(16) ?
    O2 C1 . 1.3428(15) ?
    O2 C6 . 1.4659(14) ?
    C1 C2 . 1.5028(18) ?
    C2 C3 . 1.539(2) ?
    C2 H2A . 0.9900 ?
    C2 H2B . 0.9900 ?
    C3 C4 . 1.523(2) ?
    C3 H3A . 0.9900 ?
    C3 H3B . 0.9900 ?
    C4 C5 . 1.5288(19) ?
    C4 H4A . 0.9900 ?
    C4 H4B . 0.9900 ?
    C5 C6 . 1.5140(19) ?
    C5 H5A . 0.9900 ?
    C5 H5B . 0.9900 ?
    C6 C7 . 1.5152(18) ?
    C6 H6 . 1.0000 ?
    C7 H7A . 0.9800 ?
    C7 H7B . 0.9800 ?
    C7 H7C . 0.9800 ?
loop_
    _geom_angle_atom_site_label_1
    _geom_angle_atom_site_label_2
    _geom_angle_atom_site_label_3
    _geom_angle_site_symmetry_1
    _geom_angle_site_symmetry_3
    _geom_angle
    _geom_angle_publ_flag
    C1 O2 C6 . . 122.88(10) ?
    O1 C1 O2 . . 117.15(12) ?
    O1 C1 C2 . . 123.02(11) ?
    O2 C1 C2 . . 119.82(11) ?
    C1 C2 C3 . . 112.99(12) ?
    C1 C2 H2A . . 109.0 ?
    C3 C2 H2A . . 109.0 ?
    C1 C2 H2B . . 109.0 ?
    C3 C2 H2B . . 109.0 ?
    H2A C2 H2B . . 107.8 ?
    C4 C3 C2 . . 113.05(12) ?
    C4 C3 H3A . . 109.0 ?
    C2 C3 H3A . . 109.0 ?
    C4 C3 H3B . . 109.0 ?
    C2 C3 H3B . . 109.0 ?
    H3A C3 H3B . . 107.8 ?
    C3 C4 C5 . . 114.64(11) ?
    C3 C4 H4A . . 108.6 ?
    C5 C4 H4A . . 108.6 ?
    C3 C4 H4B . . 108.6 ?
    C5 C4 H4B . . 108.6 ?
    H4A C4 H4B . . 107.6 ?
    C6 C5 C4 . . 114.69(12) ?
    C6 C5 H5A . . 108.6 ?
    C4 C5 H5A . . 108.6 ?
    C6 C5 H5B . . 108.6 ?
    C4 C5 H5B . . 108.6 ?
    H5A C5 H5B . . 107.6 ?
    O2 C6 C5 . . 112.13(11) ?
    O2 C6 C7 . . 103.76(10) ?
    C5 C6 C7 . . 111.89(12) ?
    O2 C6 H6 . . 109.6 ?
    C5 C6 H6 . . 109.6 ?
    C7 C6 H6 . . 109.6 ?
    C6 C7 H7A . . 109.5 ?
    C6 C7 H7B . . 109.5 ?
    H7A C7 H7B . . 109.5 ?
    C6 C7 H7C . . 109.5 ?
    H7A C7 H7C . . 109.5 ?
    H7B C7 H7C . . 109.5 ?
loop_
    _geom_torsion_atom_site_label_1
    _geom_torsion_atom_site_label_2
    _geom_torsion_atom_site_label_3
    _geom_torsion_atom_site_label_4
    _geom_torsion_site_symmetry_1
    _geom_torsion_site_symmetry_2
    _geom_torsion_site_symmetry_3
    _geom_torsion_site_symmetry_4
    _geom_torsion
    _geom_torsion_publ_flag
    C6 O2 C1 O1 . . . . -178.35(12) ?
    C6 O2 C1 C2 . . . . 2.78(18) ?
    O1 C1 C2 C3 . . . . -112.90(16) ?
    O2 C1 C2 C3 . . . . 65.90(16) ?
    C1 C2 C3 C4 . . . . -81.25(16) ?
    C2 C3 C4 C5 . . . . 61.39(19) ?
    C3 C4 C5 C6 . . . . -61.49(19) ?
    C1 O2 C6 C5 . . . . -68.78(16) ?
    C1 O2 C6 C7 . . . . 170.29(13) ?
    C4 C5 C6 O2 . . . . 80.45(14) ?
    C4 C5 C6 C7 . . . . -163.43(12) ?
data_global
_journal_date_recd_electronic     2008-02-08
_journal_date_accepted     2008-02-15
_journal_name_full     'Acta Crystallographica, Section E'
_journal_year     2008
_journal_volume     64
_journal_issue      3
_journal_page_first     o607
_journal_page_last     o607
_journal_paper_category     QO
_journal_coeditor_code     TK2248
_publ_contact_author_name     'Maxime A. Siegler'
_publ_contact_author_address
;
Bijvoet Center for Biomolecular Research, Crystal and Structural Chemistry,
Utrecht University, Padualaan 8, 3584 CH Utrecht, The Netherlands
;
_publ_contact_author_email     m.siegler@uu.nl
_publ_contact_author_fax     '030-2533940'
_publ_contact_author_phone     '030-2533902'
_publ_section_title
;
(<i>S</i>)-6-Methyl-\e-caprolactone
;
loop_
    _publ_author_name
    _publ_author_footnote
    _publ_author_address
    'Siegler, Maxime A.' .
;
Bijvoet Center for Biomolecular Research, Crystal and Structural Chemistry,
Utrecht University, Padualaan 8, 3584 CH Utrecht, The Netherlands
;
    'Kooijman, Huub'
;
Current address: Shell Global Solutions International BV,
Badhuisweg 3, 1031 CM Amsterdam,
PO Box 38000, 1030 BN Amsterdam,
The Netherlands.
;
;
Bijvoet Center for Biomolecular Research, Crystal and Structural Chemistry,
Utrecht University, Padualaan 8, 3584 CH Utrecht, The Netherlands
;
    'Spek, Anthony L.' .
;
Bijvoet Center for Biomolecular Research, Crystal and Structural Chemistry,
Utrecht University, Padualaan 8, 3584 CH Utrecht, The Netherlands
;
