# Supplementary material for: (S)-6-Methyl-∊-caprolactone
Source: Acta Crystallogr Sect E Struct Rep Online. 2008 Feb 20;64(Pt 3):o607. doi: 10.1107/S1600536808004583 (PMC2960826; doi:10.1107/S1600536808004583)
Supplement: Supplementary file 2 [file e-64-0o607-Isup2.hkl]

# 
# h,k,l, Fc-squared, Fo-squared, sigma(Fo-squared) and status flag 
# 
data_I
_shelx_title ' S3424a' 
_shelx_refln_list_code          4 
_shelx_F_calc_maximum       28.96 
_exptl_crystal_F_000       140.00 
_reflns_d_resolution_high  0.7700 
 
loop_ 
 _symmetry_equiv_pos_as_xyz 
 'x, y, z' 
 '-x, y+1/2, -z' 
 
_cell_length_a     6.7570 
_cell_length_b     7.5770 
_cell_length_c     7.5860 
_cell_angle_alpha  90.000 
_cell_angle_beta  110.949 
_cell_angle_gamma  90.000 
 
_shelx_F_squared_multiplier     1.000 
 
loop_ 
 _refln_index_h 
 _refln_index_k 
 _refln_index_l 
 _refln_F_squared_calc 
 _refln_F_squared_meas 
 _refln_F_squared_sigma 
 _refln_observed_status 
   2   0   0       59.29       57.00      0.85 o 
   3   0   0      515.52      559.29      8.46 o 
   4   0   0        1.08        0.70      0.07 o 
   5   0   0       39.07       39.96      0.76 o 
   6   0   0       13.58       12.19      0.43 o 
   7   0   0        1.83        1.55      0.22 o 
   8   0   0        4.92        4.84      0.40 o 
   1   1   0       68.43       60.20      0.65 o 
   2   1   0      525.60      534.58      5.61 o 
   3   1   0      103.93      114.28      1.18 o 
   4   1   0       23.73       22.13      0.29 o 
   5   1   0       20.22       21.67      0.34 o 
   6   1   0       16.20       14.55      0.32 o 
   7   1   0        0.01        0.04      0.12 o 
   8   1   0        3.24        2.98      0.27 o 
   1   2   0      699.59      669.34      8.07 o 
   2   2   0      136.51      133.71      1.36 o 
   3   2   0      190.17      193.43      1.96 o 
   4   2   0       74.56       74.56      0.95 o 
   5   2   0       22.51       21.82      0.37 o 
   6   2   0        8.55        8.28      0.22 o 
   7   2   0        1.77        1.80      0.17 o 
   8   2   0        2.56        2.43      0.31 o 
   1   3   0      164.16      153.54      1.45 o 
   2   3   0      231.02      231.42      2.18 o 
   3   3   0      102.82      104.29      1.15 o 
   4   3   0       45.80       42.40      0.56 o 
   5   3   0       23.62       24.00      0.42 o 
   6   3   0        9.90        9.04      0.24 o 
   7   3   0        4.02        4.14      0.20 o 
   0   4   0      378.18      403.27      5.76 o 
   1   4   0      214.33      215.31      1.96 o 
   2   4   0       90.08       90.29      0.93 o 
   3   4   0       32.70       34.90      0.45 o 
   4   4   0       51.11       50.81      0.83 o 
   5   4   0        1.17        0.89      0.09 o 
   6   4   0       10.55       10.74      0.28 o 
   7   4   0        3.97        4.18      0.23 o 
   1   5   0      114.53      114.71      1.17 o 
   2   5   0       63.98       64.33      0.86 o 
   3   5   0       23.23       21.93      0.34 o 
   4   5   0       24.56       22.87      0.40 o 
   5   5   0        8.84        8.10      0.27 o 
   6   5   0        4.16        4.18      0.23 o 
   7   5   0       10.16       11.13      0.58 o 
   0   6   0        4.63        5.21      0.15 o 
   1   6   0       50.46       51.45      0.66 o 
   2   6   0       34.47       36.00      0.52 o 
   3   6   0        4.06        4.78      0.15 o 
   4   6   0       10.60        9.33      0.25 o 
   5   6   0        1.96        2.16      0.16 o 
   6   6   0        9.78        9.71      0.42 o 
   1   7   0       49.02       49.81      0.72 o 
   2   7   0       15.30       13.99      0.27 o 
   3   7   0        6.04        5.20      0.17 o 
   4   7   0        3.23        2.92      0.18 o 
   5   7   0        1.14        1.22      0.18 o 
   0   8   0        2.61        3.17      0.22 o 
   1   8   0       18.32       17.84      0.38 o 
   2   8   0       12.85       12.27      0.32 o 
   3   8   0        1.04        1.20      0.15 o 
   4   8   0        0.31        0.20      0.18 o 
   1   9   0        5.36        5.12      0.29 o 
   2   9   0        4.60        3.96      0.29 o 
   3   9   0        8.92        8.13      0.47 o 
  -8   0   1       19.14       19.35      0.99 o 
  -7   0   1       21.34       20.74      0.73 o 
  -6   0   1        0.09        0.17      0.15 o 
  -5   0   1       42.81       42.00      0.93 o 
  -4   0   1       20.15       19.08      0.33 o 
  -3   0   1       13.36       13.73      0.20 o 
  -2   0   1      363.60      364.82      4.80 o 
  -1   0   1       54.85       54.86      0.82 o 
   1   0   1       37.38       34.55      0.51 o 
   2   0   1        3.74        5.79      0.12 o 
   3   0   1       35.05       35.54      0.54 o 
   4   0   1        3.65        3.28      0.13 o 
   5   0   1       15.81       13.26      0.35 o 
   6   0   1        9.63       11.20      0.37 o 
   7   0   1        4.67        4.44      0.35 o 
  -8   1   1        0.66        0.87      0.18 o 
  -7   1   1        2.07        2.56      0.20 o 
  -6   1   1        2.91        2.36      0.12 o 
  -5   1   1       84.14       84.83      1.18 o 
  -4   1   1      132.35      140.12      1.47 o 
  -3   1   1      261.28      271.90      2.65 o 
  -2   1   1      838.42      833.44     15.12 o 
  -1   1   1      730.32      639.85      9.81 o 
   0   1   1      542.96      470.64      5.31 o 
   1   1   1      260.35      250.44      2.71 o 
   2   1   1      262.88      275.97      2.73 o 
   3   1   1       59.47       65.65      0.76 o 
   4   1   1      174.17      184.41      2.29 o 
   5   1   1      134.28      126.95      1.86 o 
   6   1   1       27.90       25.63      0.51 o 
   7   1   1        2.02        1.82      0.22 o 
  -8   2   1        8.42        8.29      0.35 o 
  -7   2   1       14.57       13.70      0.38 o 
  -6   2   1        3.84        4.22      0.15 o 
  -5   2   1       24.76       22.76      0.37 o 
  -4   2   1      115.71      120.82      1.33 o 
  -3   2   1       42.02       46.20      0.46 o 
  -2   2   1      550.30      544.28      5.80 o 
  -1   2   1      655.94      621.05      7.37 o 
   0   2   1      391.99      365.74      3.42 o 
   1   2   1       85.50       82.40      0.87 o 
   2   2   1       32.74       35.08      0.37 o 
   3   2   1       72.90       72.97      0.85 o 
   4   2   1        5.48        4.80      0.11 o 
   5   2   1       15.31       14.93      0.26 o 
   6   2   1       14.25       15.70      0.36 o 
   7   2   1        5.76        5.91      0.27 o 
  -8   3   1        2.10        2.28      0.24 o 
  -7   3   1        1.01        1.00      0.15 o 
  -6   3   1        3.23        3.30      0.14 o 
  -5   3   1      106.12      107.23      1.61 o 
  -4   3   1       59.34       59.09      0.80 o 
  -3   3   1       80.03       85.02      0.95 o 
  -2   3   1      497.58      508.26      5.22 o 
  -1   3   1      130.15      128.08      1.28 o 
   0   3   1       42.12       42.71      0.38 o 
   1   3   1       30.32       31.81      0.31 o 
   2   3   1        2.45        2.81      0.06 o 
   3   3   1        6.91        7.04      0.11 o 
   4   3   1       63.96       63.13      0.89 o 
   5   3   1       69.23       66.71      1.08 o 
   6   3   1       10.38        9.95      0.26 o 
   7   3   1        2.20        2.08      0.18 o 
  -7   4   1        6.19        6.27      0.30 o 
  -6   4   1        1.62        1.27      0.12 o 
  -5   4   1        6.71        6.18      0.18 o 
  -4   4   1      100.57       97.66      1.51 o 
  -3   4   1       39.61       41.75      0.55 o 
  -2   4   1      283.12      286.24      2.76 o 
  -1   4   1      346.65      351.76      3.25 o 
   0   4   1      119.84      116.87      1.11 o 
   1   4   1       64.95       65.06      0.65 o 
   2   4   1       16.85       16.27      0.19 o 
   3   4   1       48.39       48.25      0.63 o 
   4   4   1       16.63       16.45      0.27 o 
   5   4   1        7.59        7.29      0.19 o 
   6   4   1       13.48       14.35      0.42 o 
   7   4   1        5.99        5.55      0.37 o 
  -7   5   1        4.27        4.33      0.25 o 
  -6   5   1        4.97        5.33      0.27 o 
  -5   5   1       44.23       43.84      0.86 o 
  -4   5   1       18.40       16.93      0.33 o 
  -3   5   1       13.04       13.43      0.20 o 
  -2   5   1      135.64      139.93      1.49 o 
  -1   5   1       73.51       72.79      0.74 o 
   0   5   1        0.25        0.24      0.04 o 
   1   5   1        0.53        0.36      0.04 o 
   2   5   1       11.52        9.78      0.15 o 
   3   5   1        8.21        7.52      0.15 o 
   4   5   1       10.63        9.31      0.24 o 
   5   5   1       20.91       21.10      0.53 o 
   6   5   1        1.12        0.56      0.16 o 
  -6   6   1        4.44        4.88      0.30 o 
  -5   6   1       15.57       16.37      0.42 o 
  -4   6   1       37.07       37.68      0.72 o 
  -3   6   1       12.95       12.85      0.27 o 
  -2   6   1       95.28       93.83      1.19 o 
  -1   6   1      108.08      112.47      1.23 o 
   0   6   1       31.39       29.99      0.39 o 
   1   6   1       27.83       26.09      0.39 o 
   2   6   1        7.59        7.04      0.16 o 
   3   6   1       21.57       21.66      0.42 o 
   4   6   1       11.77       11.63      0.31 o 
   5   6   1        1.13        1.08      0.14 o 
   6   6   1        7.22        7.42      0.43 o 
  -6   7   1        2.84        2.85      0.39 o 
  -5   7   1        5.75        4.70      0.27 o 
  -4   7   1        7.02        5.68      0.26 o 
  -3   7   1        4.52        4.17      0.21 o 
  -2   7   1       25.30       25.59      0.46 o 
  -1   7   1       47.81       49.53      0.72 o 
   0   7   1       13.23       12.82      0.26 o 
   1   7   1       15.40       15.02      0.28 o 
   2   7   1       10.89       10.07      0.23 o 
   3   7   1        8.06        7.93      0.23 o 
   4   7   1        2.14        2.29      0.16 o 
   5   7   1        5.81        5.25      0.30 o 
  -4   8   1        3.46        3.56      0.23 o 
  -3   8   1        0.91        0.90      0.15 o 
  -2   8   1       14.12       13.21      0.34 o 
  -1   8   1       26.10       25.75      0.54 o 
   0   8   1       10.98       10.81      0.29 o 
   1   8   1        9.73        9.60      0.27 o 
   2   8   1       10.30        9.76      0.32 o 
   3   8   1        1.64        1.58      0.18 o 
   4   8   1        2.62        2.88      0.22 o 
  -3   9   1        8.27        8.23      0.39 o 
  -2   9   1        1.54        1.02      0.20 o 
  -1   9   1       10.09        9.77      0.36 o 
   0   9   1        8.04        8.75      0.37 o 
   1   9   1        9.71       10.25      0.43 o 
   2   9   1        2.00        1.88      0.26 o 
  -8   0   2        5.96        6.76      0.42 o 
  -7   0   2       21.62       20.39      0.73 o 
  -6   0   2       35.50       35.39      1.00 o 
  -5   0   2        6.61        7.63      0.34 o 
  -4   0   2        5.32        5.38      0.12 o 
  -3   0   2       15.30       13.60      0.21 o 
  -2   0   2        3.01        2.80      0.06 o 
  -1   0   2       29.44       32.41      0.53 o 
   0   0   2       17.08       13.67      0.23 o 
   1   0   2      427.44      461.88      6.90 o 
   2   0   2      469.91      498.80      7.25 o 
   3   0   2        0.27        0.24      0.06 o 
   4   0   2       48.41       44.68      0.82 o 
   5   0   2       34.53       30.05      0.85 o 
   6   0   2        6.53        7.99      0.41 o 
   7   0   2       36.00       45.87      1.87 o 
  -8   1   2        5.98        5.71      0.28 o 
  -7   1   2        1.70        1.23      0.15 o 
  -6   1   2      127.39      129.13      2.09 o 
  -5   1   2        4.55        3.96      0.10 o 
  -4   1   2      147.20      152.06      1.56 o 
  -3   1   2        2.12        1.75      0.04 o 
  -2   1   2      107.10      113.64      1.25 o 
  -1   1   2      327.87      316.78      3.41 o 
   0   1   2      444.99      425.41      4.50 o 
   1   1   2      121.65      117.98      1.12 o 
   2   1   2      246.27      255.71      2.57 o 
   3   1   2      279.93      280.13      3.06 o 
   4   1   2       97.49      100.48      1.31 o 
   5   1   2       35.36       35.82      0.68 o 
   6   1   2       14.15       13.24      0.33 o 
   7   1   2        2.94        2.59      0.25 o 
  -8   2   2        3.73        4.49      0.24 o 
  -7   2   2       15.81       14.17      0.37 o 
  -6   2   2       24.39       24.22      0.45 o 
  -5   2   2        2.45        2.76      0.09 o 
  -4   2   2        9.36        8.82      0.13 o 
  -3   2   2       79.01       86.25      0.90 o 
  -2   2   2      153.05      156.43      1.60 o 
  -1   2   2       31.98       31.99      0.34 o 
   0   2   2       33.92       33.78      0.32 o 
   1   2   2       88.71       91.42      0.95 o 
   2   2   2      120.04      124.83      1.29 o 
   3   2   2       22.32       21.58      0.27 o 
   4   2   2       64.52       61.39      0.86 o 
   5   2   2       34.19       32.66      0.57 o 
   6   2   2        8.15        8.61      0.29 o 
   7   2   2       24.52       28.49      0.94 o 
  -8   3   2        8.60        8.19      0.36 o 
  -7   3   2        2.05        1.52      0.15 o 
  -6   3   2       22.88       20.74      0.41 o 
  -5   3   2        9.41        9.95      0.20 o 
  -4   3   2       60.85       60.31      0.74 o 
  -3   3   2       11.42       11.80      0.15 o 
  -2   3   2      178.14      182.15      2.54 o 
  -1   3   2       69.98       71.32      0.69 o 
   0   3   2       15.59       17.01      0.16 o 
   1   3   2       12.88       13.53      0.15 o 
   2   3   2      117.74      119.56      1.33 o 
   3   3   2      199.37      194.34      2.35 o 
   4   3   2       87.88       89.66      1.17 o 
   5   3   2       32.48       33.58      0.66 o 
   6   3   2       14.26       13.68      0.39 o 
  -7   4   2       14.91       14.96      0.48 o 
  -6   4   2       11.04        9.91      0.26 o 
  -5   4   2       12.68       12.31      0.24 o 
  -4   4   2       21.24       22.62      0.35 o 
  -3   4   2       11.70       11.87      0.16 o 
  -2   4   2       74.16       75.80      0.72 o 
  -1   4   2       28.52       29.62      0.30 o 
   0   4   2       19.07       22.06      0.23 o 
   1   4   2        1.30        1.19      0.04 o 
   2   4   2        4.72        4.58      0.10 o 
   3   4   2       27.00       25.38      0.39 o 
   4   4   2       39.47       39.25      0.73 o 
   5   4   2       18.83       18.83      0.44 o 
   6   4   2        4.52        4.23      0.25 o 
  -7   5   2        5.63        5.49      0.28 o 
  -6   5   2        2.60        2.83      0.19 o 
  -5   5   2       19.28       19.27      0.40 o 
  -4   5   2       14.29       14.01      0.26 o 
  -3   5   2        0.80        0.91      0.06 o 
  -2   5   2       53.43       57.05      0.64 o 
  -1   5   2        4.59        5.41      0.09 o 
   0   5   2       14.81       14.24      0.18 o 
   1   5   2        0.93        0.73      0.06 o 
   2   5   2       46.04       47.19      0.60 o 
   3   5   2       82.78       86.69      1.21 o 
   4   5   2       44.23       43.96      0.85 o 
   5   5   2       16.33       16.80      0.52 o 
   6   5   2        9.34        8.88      0.41 o 
  -6   6   2        7.05        7.29      0.32 o 
  -5   6   2       17.14       16.16      0.40 o 
  -4   6   2       14.46       15.71      0.36 o 
  -3   6   2        8.54        8.03      0.18 o 
  -2   6   2       11.53       11.04      0.17 o 
  -1   6   2        4.11        4.37      0.10 o 
   0   6   2        6.07        6.80      0.13 o 
   1   6   2        6.83        6.26      0.13 o 
   2   6   2        2.27        2.16      0.11 o 
   3   6   2        6.17        5.76      0.16 o 
   4   6   2        9.93       10.18      0.29 o 
   5   6   2        3.52        3.50      0.25 o 
  -6   7   2       12.17       12.57      0.55 o 
  -5   7   2       10.78       11.10      0.42 o 
  -4   7   2        7.41        7.76      0.25 o 
  -3   7   2        2.47        2.90      0.14 o 
  -2   7   2        0.97        1.13      0.10 o 
  -1   7   2        2.23        2.12      0.11 o 
   0   7   2       14.18       14.73      0.33 o 
   1   7   2        5.17        4.55      0.15 o 
   2   7   2       13.26       13.16      0.29 o 
   3   7   2       18.69       18.97      0.40 o 
   4   7   2       10.30        9.92      0.35 o 
  -5   8   2        4.13        4.39      0.39 o 
  -4   8   2        7.03        7.22      0.31 o 
  -3   8   2       22.45       22.38      0.60 o 
  -2   8   2        6.96        6.54      0.22 o 
  -1   8   2        5.15        5.25      0.19 o 
   0   8   2        0.80        0.75      0.14 o 
   1   8   2        2.30        1.95      0.16 o 
   2   8   2        0.78        0.89      0.14 o 
   3   8   2        0.86        0.92      0.17 o 
  -3   9   2        5.08        5.48      0.30 o 
  -2   9   2        1.99        1.94      0.20 o 
  -1   9   2        3.20        3.35      0.21 o 
   0   9   2        1.88        2.34      0.20 o 
   1   9   2        0.96        0.93      0.23 o 
   2   9   2        0.86        0.92      0.36 o 
  -8   0   3        0.56        0.57      0.24 o 
  -7   0   3       40.60       39.84      1.15 o 
  -6   0   3       31.98       30.45      0.65 o 
  -5   0   3       26.16       26.37      0.55 o 
  -4   0   3        4.63        3.44      0.10 o 
  -3   0   3       17.23       18.20      0.32 o 
  -2   0   3        9.66        9.95      0.18 o 
  -1   0   3      288.47      295.47      3.87 o 
   0   0   3        7.60        8.21      0.13 o 
   1   0   3      256.02      260.47      3.43 o 
   2   0   3       33.40       32.45      0.58 o 
   3   0   3       13.13       11.02      0.23 o 
   4   0   3       13.76       10.79      0.24 o 
   5   0   3        5.40        6.56      0.42 o 
   6   0   3        0.02        0.13      0.20 o 
  -8   1   3        8.29        7.57      0.33 o 
  -7   1   3        4.25        5.10      0.21 o 
  -6   1   3        0.05       -0.03      0.08 o 
  -5   1   3        0.65        0.66      0.06 o 
  -4   1   3       24.91       25.53      0.30 o 
  -3   1   3       51.15       55.73      0.59 o 
  -2   1   3       76.47       82.73      0.84 o 
  -1   1   3      290.23      298.71      4.65 o 
   0   1   3       86.60       86.54      0.80 o 
   1   1   3      195.38      208.66      1.99 o 
   2   1   3       56.41       56.84      0.66 o 
   3   1   3      135.68      137.27      1.82 o 
   4   1   3       50.27       56.64      0.85 o 
   5   1   3        9.40        9.52      0.27 o 
   6   1   3        3.48        3.25      0.20 o 
  -8   2   3        1.13        1.02      0.16 o 
  -7   2   3       19.52       17.86      0.42 o 
  -6   2   3       15.82       14.00      0.30 o 
  -5   2   3       33.53       32.38      0.49 o 
  -4   2   3       18.64       18.56      0.24 o 
  -3   2   3       15.23       14.72      0.17 o 
  -2   2   3       22.23       24.27      0.26 o 
  -1   2   3       74.89       75.73      0.78 o 
   0   2   3       87.22       80.47      0.87 o 
   1   2   3      175.65      177.55      1.60 o 
   2   2   3        8.56        6.86      0.10 o 
   3   2   3       19.26       16.72      0.23 o 
   4   2   3       25.40       23.70      0.40 o 
   5   2   3       10.04       10.44      0.29 o 
   6   2   3        0.74        0.85      0.16 o 
  -8   3   3       13.50       14.46      0.47 o 
  -7   3   3       10.47       10.09      0.31 o 
  -6   3   3        2.75        2.75      0.17 o 
  -5   3   3        3.77        3.32      0.11 o 
  -4   3   3       33.86       29.49      0.40 o 
  -3   3   3       83.04       88.71      0.92 o 
  -2   3   3       35.95       38.63      0.41 o 
  -1   3   3       96.94       95.38      0.96 o 
   0   3   3       10.99       10.68      0.14 o 
   1   3   3       35.22       36.29      0.37 o 
   2   3   3       51.73       52.39      0.62 o 
   3   3   3      112.15      111.35      1.34 o 
   4   3   3       13.90       14.24      0.30 o 
   5   3   3        6.91        7.16      0.24 o 
   6   3   3       17.68       18.83      0.62 o 
  -8   4   3        2.31        1.98      0.51 o 
  -7   4   3        4.50        4.68      0.22 o 
  -6   4   3        1.91        1.80      0.13 o 
  -5   4   3       19.28       18.15      0.34 o 
  -4   4   3       28.36       28.88      0.43 o 
  -3   4   3        7.54        7.79      0.21 o 
  -2   4   3       27.28       27.68      0.30 o 
  -1   4   3       77.22       78.32      0.82 o 
   0   4   3       79.18       73.96      0.82 o 
   1   4   3       55.80       54.61      0.60 o 
   2   4   3        8.79        8.72      0.14 o 
   3   4   3       19.68       19.32      0.30 o 
   4   4   3       15.27       15.76      0.34 o 
   5   4   3       16.84       17.20      0.50 o 
   6   4   3        3.58        3.88      0.33 o 
  -7   5   3        7.39        7.15      0.32 o 
  -6   5   3        6.95        6.46      0.24 o 
  -5   5   3        6.72        6.59      0.19 o 
  -4   5   3        8.83        6.81      0.17 o 
  -3   5   3       41.13       41.30      0.53 o 
  -2   5   3       25.24       26.08      0.33 o 
  -1   5   3       17.56       16.73      0.23 o 
   0   5   3        5.93        6.11      0.11 o 
   1   5   3        9.43        8.98      0.14 o 
   2   5   3       34.20       33.12      0.44 o 
   3   5   3       48.05       50.11      0.81 o 
   4   5   3        2.01        1.59      0.14 o 
   5   5   3        4.59        4.82      0.27 o 
  -6   6   3        4.58        5.42      0.28 o 
  -5   6   3        4.01        3.58      0.17 o 
  -4   6   3       21.57       22.77      0.45 o 
  -3   6   3       22.71       24.48      0.45 o 
  -2   6   3       21.38       20.94      0.32 o 
  -1   6   3       52.76       54.36      0.76 o 
   0   6   3       56.30       53.91      0.78 o 
   1   6   3       33.50       32.76      0.50 o 
   2   6   3       16.11       16.25      0.31 o 
   3   6   3       11.31       11.41      0.30 o 
   4   6   3        6.33        6.61      0.26 o 
   5   6   3        9.83        9.24      0.51 o 
  -6   7   3        7.47        7.26      0.36 o 
  -5   7   3        4.58        4.68      0.22 o 
  -4   7   3        1.08        1.24      0.16 o 
  -3   7   3        5.75        6.15      0.28 o 
  -2   7   3       14.99       15.56      0.35 o 
  -1   7   3        3.18        3.11      0.13 o 
   0   7   3        6.00        5.61      0.19 o 
   1   7   3        6.88        7.01      0.22 o 
   2   7   3       22.40       22.69      0.45 o 
   3   7   3        6.56        6.87      0.26 o 
   4   7   3        1.16        1.28      0.20 o 
  -5   8   3        1.35        1.57      0.57 o 
  -4   8   3        7.82        8.72      0.36 o 
  -3   8   3       14.72       15.59      0.44 o 
  -2   8   3       17.41       17.37      0.42 o 
  -1   8   3       18.35       20.16      0.43 o 
   0   8   3       28.31       28.58      0.58 o 
   1   8   3       26.57       28.35      0.69 o 
   2   8   3       14.96       15.86      0.50 o 
   3   8   3        4.29        4.25      0.28 o 
  -3   9   3        1.34        1.43      0.30 o 
  -2   9   3        8.61        8.63      0.35 o 
  -1   9   3        1.26        1.49      0.20 o 
   0   9   3        1.94        1.51      0.21 o 
   1   9   3        3.74        3.18      0.26 o 
  -8   0   4        0.29        0.61      0.25 o 
  -7   0   4       20.26       22.91      0.73 o 
  -6   0   4      130.44      132.56      2.94 o 
  -5   0   4      141.03      149.31      2.63 o 
  -4   0   4      102.06      111.79      2.13 o 
  -3   0   4      176.66      189.26      2.67 o 
  -2   0   4       27.97       26.86      0.39 o 
  -1   0   4       90.45       92.86      1.14 o 
   0   0   4        4.25        3.69      0.07 o 
   1   0   4      194.04      203.19      3.10 o 
   2   0   4       16.86       18.11      0.34 o 
   3   0   4       38.46       40.36      0.81 o 
   4   0   4        2.29        2.39      0.19 o 
   5   0   4        2.21        1.79      0.22 o 
   6   0   4        6.15        6.39      0.45 o 
  -8   1   4       10.53       11.27      0.44 o 
  -7   1   4       10.79       11.62      0.30 o 
  -6   1   4        1.92        1.77      0.12 o 
  -5   1   4       10.80       10.07      0.17 o 
  -4   1   4        4.62        4.18      0.08 o 
  -3   1   4      114.25      124.19      1.18 o 
  -2   1   4      271.37      301.62      5.14 o 
  -1   1   4      357.88      392.96      3.96 o 
   0   1   4       17.03       17.11      0.18 o 
   1   1   4        7.05        5.63      0.09 o 
   2   1   4       72.23       66.68      0.88 o 
   3   1   4       53.42       51.89      0.72 o 
   4   1   4       18.79       14.76      0.32 o 
   5   1   4        7.70        8.15      0.26 o 
   6   1   4        6.86        8.09      0.40 o 
  -8   2   4        4.20        4.03      0.25 o 
  -7   2   4       21.96       25.39      0.59 o 
  -6   2   4       84.45       86.26      1.26 o 
  -5   2   4       90.22       90.51      1.25 o 
  -4   2   4      104.91      112.42      1.32 o 
  -3   2   4      148.61      154.23      1.65 o 
  -2   2   4       94.62      100.10      1.04 o 
  -1   2   4      120.10      125.50      1.20 o 
   0   2   4        2.26        2.34      0.05 o 
   1   2   4       99.94      101.95      1.06 o 
   2   2   4       23.10       23.01      0.30 o 
   3   2   4       12.94       12.69      0.22 o 
   4   2   4        2.81        2.55      0.13 o 
   5   2   4       13.36       14.46      0.42 o 
   6   2   4        7.39        8.17      0.47 o 
  -8   3   4       12.43       13.11      0.46 o 
  -7   3   4        7.74        8.39      0.27 o 
  -6   3   4        3.45        3.14      0.15 o 
  -5   3   4        0.09        0.19      0.07 o 
  -4   3   4       33.07       32.07      0.45 o 
  -3   3   4       72.72       75.80      1.06 o 
  -2   3   4      139.99      142.67      1.51 o 
  -1   3   4      100.42      103.67      1.14 o 
   0   3   4       26.41       26.67      0.35 o 
   1   3   4        1.71        2.01      0.05 o 
   2   3   4        2.75        2.95      0.08 o 
   3   3   4       30.68       30.77      0.55 o 
   4   3   4        6.56        5.39      0.20 o 
   5   3   4        4.82        4.93      0.23 o 
  -7   4   4       13.28       14.31      0.41 o 
  -6   4   4       19.15       18.74      0.41 o 
  -5   4   4       20.72       18.70      0.38 o 
  -4   4   4       78.25       79.18      1.02 o 
  -3   4   4       82.72       82.88      1.12 o 
  -2   4   4       75.49       76.51      0.94 o 
  -1   4   4       58.48       59.34      0.75 o 
   0   4   4        4.22        3.71      0.11 o 
   1   4   4       16.45       15.71      0.24 o 
   2   4   4       12.13       11.54      0.19 o 
   3   4   4        9.51        8.65      0.21 o 
   4   4   4        1.80        1.82      0.15 o 
   5   4   4       13.58       15.47      0.57 o 
  -7   5   4        4.75        5.03      0.26 o 
  -6   5   4        1.48        1.57      0.14 o 
  -5   5   4        8.04        8.85      0.25 o 
  -4   5   4       58.27       58.98      0.88 o 
  -3   5   4       31.05       31.42      0.56 o 
  -2   5   4       36.04       34.84      0.54 o 
  -1   5   4       37.16       36.88      0.48 o 
   0   5   4        5.94        6.72      0.15 o 
   1   5   4       12.21       12.60      0.32 o 
   2   5   4       31.21       32.01      0.50 o 
   3   5   4        8.81        9.25      0.25 o 
   4   5   4        2.13        1.90      0.17 o 
  -6   6   4        2.49        2.54      0.21 o 
  -5   6   4        5.01        4.15      0.20 o 
  -4   6   4       37.99       38.48      0.70 o 
  -3   6   4       30.55       30.85      0.54 o 
  -2   6   4       22.70       22.51      0.46 o 
  -1   6   4        8.58        8.57      0.20 o 
   0   6   4        3.23        3.06      0.14 o 
   1   6   4       14.52       14.21      0.30 o 
   2   6   4        3.05        2.90      0.13 o 
   3   6   4       10.54       10.24      0.34 o 
   4   6   4        3.34        3.56      0.29 o 
  -5   7   4        7.93        9.16      0.34 o 
  -4   7   4       27.44       29.50      0.67 o 
  -3   7   4       11.84       11.76      0.36 o 
  -2   7   4        2.79        3.01      0.17 o 
  -1   7   4        8.28        8.07      0.25 o 
   0   7   4        0.66        0.60      0.11 o 
   1   7   4       11.77       12.05      0.30 o 
   2   7   4       37.51       41.85      1.02 o 
   3   7   4        1.80        1.81      0.27 o 
  -4   8   4        8.14        8.64      0.34 o 
  -3   8   4        5.32        5.14      0.26 o 
  -2   8   4        1.94        1.74      0.20 o 
  -1   8   4        1.90        1.86      0.18 o 
   0   8   4        4.30        4.16      0.23 o 
   1   8   4       11.32       11.28      0.47 o 
   2   8   4        0.07        0.07      0.18 o 
  -8   0   5       10.66       10.69      0.77 o 
  -7   0   5        4.12        4.10      0.24 o 
  -6   0   5      149.56      156.54      3.43 o 
  -5   0   5      232.58      243.53      4.32 o 
  -4   0   5       27.51       27.32      0.48 o 
  -3   0   5       32.66       31.43      0.49 o 
  -2   0   5        0.11        0.23      0.06 o 
  -1   0   5        6.63        7.55      0.14 o 
   0   0   5        1.14        1.47      0.07 o 
   1   0   5       86.19       92.37      1.89 o 
   2   0   5        0.63        0.49      0.09 o 
   3   0   5       43.96       40.31      1.02 o 
   4   0   5       15.37       19.04      0.65 o 
   5   0   5        3.09        3.14      0.27 o 
  -8   1   5       13.73       15.37      0.61 o 
  -7   1   5        2.33        2.07      0.23 o 
  -6   1   5       10.74        9.57      0.21 o 
  -5   1   5        0.64        0.43      0.07 o 
  -4   1   5       93.82      100.27      1.22 o 
  -3   1   5      131.09      142.12      1.65 o 
  -2   1   5       53.89       54.11      0.54 o 
  -1   1   5        0.67        0.86      0.06 o 
   0   1   5       22.44       23.79      0.29 o 
   1   1   5      112.41      111.46      1.39 o 
   2   1   5        4.75        4.33      0.12 o 
   3   1   5        2.62        2.31      0.11 o 
   4   1   5        4.04        4.47      0.17 o 
   5   1   5        6.48        6.56      0.27 o 
  -8   2   5       12.64       12.90      0.45 o 
  -7   2   5        8.79        8.96      0.30 o 
  -6   2   5      100.69      106.63      1.76 o 
  -5   2   5      152.17      153.90      2.32 o 
  -4   2   5       20.43       20.69      0.28 o 
  -3   2   5       98.43       96.61      1.18 o 
  -2   2   5        5.42        4.30      0.08 o 
  -1   2   5       12.30       12.38      0.16 o 
   0   2   5       24.10       21.46      0.25 o 
   1   2   5       18.17       19.59      0.28 o 
   2   2   5       16.88       14.30      0.27 o 
   3   2   5       30.27       27.61      0.58 o 
   4   2   5        6.41        8.27      0.26 o 
   5   2   5        3.09        2.97      0.23 o 
  -8   3   5        6.91        7.05      0.35 o 
  -7   3   5        1.09        1.25      0.14 o 
  -6   3   5        2.48        2.59      0.15 o 
  -5   3   5        0.08        0.22      0.08 o 
  -4   3   5       52.45       54.74      0.74 o 
  -3   3   5       52.75       52.96      0.73 o 
  -2   3   5       53.10       54.50      0.65 o 
  -1   3   5       11.56       11.02      0.16 o 
   0   3   5        5.04        5.75      0.11 o 
   1   3   5       45.29       44.81      0.52 o 
   2   3   5       26.22       25.88      0.45 o 
   3   3   5       12.81       12.26      0.33 o 
   4   3   5       11.84       12.32      0.38 o 
   5   3   5       11.27       12.72      1.04 o 
  -7   4   5       17.78       18.86      0.53 o 
  -6   4   5       30.45       31.86      0.69 o 
  -5   4   5       38.92       40.30      0.75 o 
  -4   4   5       10.04       11.07      0.22 o 
  -3   4   5       87.71       86.32      1.33 o 
  -2   4   5        3.38        3.34      0.12 o 
  -1   4   5       11.08       11.12      0.18 o 
   0   4   5       48.18       47.08      0.64 o 
   1   4   5        7.74        7.19      0.19 o 
   2   4   5       22.46       22.33      0.47 o 
   3   4   5        6.75        6.57      0.24 o 
   4   4   5        0.03       -0.06      0.15 o 
  -7   5   5        8.33        8.56      0.38 o 
  -6   5   5       10.17       11.63      0.37 o 
  -5   5   5        2.80        2.57      0.15 o 
  -4   5   5       11.30       10.62      0.23 o 
  -3   5   5        2.06        1.93      0.12 o 
  -2   5   5       12.26       11.37      0.28 o 
  -1   5   5       16.80       16.56      0.35 o 
   0   5   5        4.03        4.75      0.16 o 
   1   5   5        9.78        9.59      0.25 o 
   2   5   5       40.50       43.38      0.83 o 
   3   5   5        9.37        9.44      0.31 o 
   4   5   5        6.55        6.30      0.44 o 
  -6   6   5        4.56        4.38      0.26 o 
  -5   6   5        4.60        5.02      0.22 o 
  -4   6   5        9.40        9.98      0.26 o 
  -3   6   5       22.71       22.11      0.45 o 
  -2   6   5        3.29        3.19      0.16 o 
  -1   6   5        1.40        1.36      0.11 o 
   0   6   5       27.75       29.59      0.59 o 
   1   6   5       22.27       23.29      0.51 o 
   2   6   5        8.76        9.19      0.31 o 
   3   6   5        0.90        1.09      0.25 o 
  -5   7   5        5.49        5.30      0.25 o 
  -4   7   5        1.30        1.64      0.18 o 
  -3   7   5        1.73        1.92      0.18 o 
  -2   7   5        1.42        1.65      0.15 o 
  -1   7   5        9.12        8.18      0.29 o 
   0   7   5        3.88        3.44      0.23 o 
   1   7   5        6.33        6.02      0.32 o 
   2   7   5       26.33       25.72      0.94 o 
  -3   8   5        0.26        0.21      0.21 o 
  -2   8   5        0.35        0.49      0.18 o 
  -1   8   5        0.50        0.78      0.22 o 
   0   8   5        5.98        6.33      0.36 o 
  -8   0   6        4.01        4.75      0.44 o 
  -7   0   6        0.55        0.52      0.20 o 
  -6   0   6       14.05       13.54      0.58 o 
  -5   0   6        0.54        0.56      0.14 o 
  -4   0   6       90.52       93.92      1.68 o 
  -3   0   6        1.76        1.95      0.12 o 
  -2   0   6       44.36       50.56      0.91 o 
  -1   0   6        5.70        7.43      0.18 o 
   0   0   6      104.47      103.21      1.81 o 
   1   0   6      141.45      134.66      3.19 o 
   2   0   6       44.98       44.39      1.33 o 
   3   0   6       15.85       16.55      0.60 o 
   4   0   6        0.07       -0.17      0.17 o 
  -8   1   6       19.20       19.64      0.76 o 
  -7   1   6       12.59       13.35      0.41 o 
  -6   1   6       11.63       12.06      0.30 o 
  -5   1   6       10.71       10.06      0.25 o 
  -4   1   6       28.45       26.89      0.39 o 
  -3   1   6        6.51        5.94      0.12 o 
  -2   1   6       51.76       49.78      0.58 o 
  -1   1   6      138.50      135.35      1.71 o 
   0   1   6      119.88      130.43      1.59 o 
   1   1   6       23.19       22.39      0.41 o 
   2   1   6        2.10        2.35      0.13 o 
   3   1   6        3.75        4.18      0.19 o 
   4   1   6        0.02        0.12      0.15 o 
  -8   2   6        9.38        9.93      0.54 o 
  -7   2   6        3.92        3.69      0.21 o 
  -6   2   6       15.62       15.68      0.41 o 
  -5   2   6        2.04        2.17      0.12 o 
  -4   2   6       45.54       44.31      0.67 o 
  -3   2   6        9.53        9.69      0.17 o 
  -2   2   6       20.77       23.01      0.32 o 
  -1   2   6        0.90        0.94      0.06 o 
   0   2   6       91.19       91.68      1.20 o 
   1   2   6      101.44      102.13      1.67 o 
   2   2   6       30.58       29.91      0.62 o 
   3   2   6        9.48        8.86      0.34 o 
   4   2   6        0.93        0.96      0.19 o 
  -7   3   6       19.07       19.36      0.58 o 
  -6   3   6        3.54        3.56      0.16 o 
  -5   3   6        3.65        3.52      0.12 o 
  -4   3   6       27.73       26.47      0.48 o 
  -3   3   6       27.71       26.98      0.41 o 
  -2   3   6       52.35       50.11      0.79 o 
  -1   3   6      112.75      109.36      1.41 o 
   0   3   6       79.91       80.54      1.36 o 
   1   3   6       16.13       15.66      0.34 o 
   2   3   6        2.82        2.73      0.16 o 
   3   3   6        2.19        2.15      0.18 o 
   4   3   6        1.69        1.92      0.26 o 
  -7   4   6       12.16       13.08      0.44 o 
  -6   4   6       11.02       11.38      0.39 o 
  -5   4   6        8.37        8.28      0.26 o 
  -4   4   6        0.30        0.27      0.09 o 
  -3   4   6        7.50        7.04      0.17 o 
  -2   4   6        2.29        2.04      0.11 o 
  -1   4   6        0.94        0.67      0.10 o 
   0   4   6       46.54       47.74      0.84 o 
   1   4   6       35.20       36.81      0.65 o 
   2   4   6        8.32        7.94      0.27 o 
   3   4   6        1.32        0.83      0.19 o 
  -6   5   6        0.08       -0.11      0.15 o 
  -5   5   6        3.69        4.04      0.19 o 
  -4   5   6       10.35        9.36      0.25 o 
  -3   5   6       43.97       44.18      0.78 o 
  -2   5   6       33.52       32.11      0.55 o 
  -1   5   6       47.24       46.74      0.78 o 
   0   5   6       43.92       45.25      0.96 o 
   1   5   6        4.20        3.73      0.18 o 
   2   5   6        0.05        0.28      0.14 o 
   3   5   6        8.27        8.25      0.52 o 
  -6   6   6        3.25        3.34      0.33 o 
  -5   6   6       11.28       12.38      0.43 o 
  -4   6   6       13.14       13.94      0.39 o 
  -3   6   6        1.95        1.94      0.16 o 
  -2   6   6        6.73        6.64      0.22 o 
  -1   6   6        0.25        0.13      0.14 o 
   0   6   6        4.52        5.02      0.25 o 
   1   6   6        6.61        6.32      0.27 o 
   2   6   6        0.52        0.43      0.25 o 
  -4   7   6        1.05        0.54      0.26 o 
  -3   7   6       20.18       20.47      0.61 o 
  -2   7   6        6.59        6.39      0.29 o 
  -1   7   6        8.77        8.48      0.34 o 
   0   7   6       14.62       15.05      0.53 o 
  -7   0   7        0.25        0.12      0.21 o 
  -6   0   7        0.37        0.04      0.15 o 
  -5   0   7        5.25        5.23      0.39 o 
  -4   0   7       17.99       15.79      0.46 o 
  -3   0   7       17.66       16.43      0.48 o 
  -2   0   7        6.17        4.68      0.17 o 
  -1   0   7       28.88       32.08      0.87 o 
   0   0   7        6.65        6.87      0.29 o 
   1   0   7        3.10        2.16      0.21 o 
   2   0   7       28.67       32.58      1.02 o 
   3   0   7        2.26        2.22      0.28 o 
  -7   1   7        3.44        3.10      0.23 o 
  -6   1   7        3.90        3.10      0.20 o 
  -5   1   7       63.93       63.60      1.40 o 
  -4   1   7       76.54       73.21      1.32 o 
  -3   1   7       34.54       29.45      0.62 o 
  -2   1   7      134.81      129.51      1.88 o 
  -1   1   7       79.38       80.67      1.37 o 
   0   1   7        0.02        0.07      0.09 o 
   1   1   7        7.71        7.95      0.26 o 
   2   1   7        2.04        1.97      0.16 o 
   3   1   7        0.20        0.25      0.15 o 
  -7   2   7        0.10        0.18      0.17 o 
  -6   2   7        2.19        2.11      0.16 o 
  -5   2   7        2.20        2.43      0.15 o 
  -4   2   7       13.00       11.90      0.29 o 
  -3   2   7       15.65       15.62      0.31 o 
  -2   2   7       22.23       21.37      0.46 o 
  -1   2   7       38.52       38.96      0.68 o 
   0   2   7        7.81        8.02      0.25 o 
   1   2   7        3.88        3.34      0.19 o 
   2   2   7       12.27       13.15      0.43 o 
   3   2   7        1.67        1.17      0.24 o 
  -7   3   7        7.01        6.41      0.35 o 
  -6   3   7        4.81        4.64      0.25 o 
  -5   3   7       11.90       10.32      0.29 o 
  -4   3   7       35.21       32.57      0.62 o 
  -3   3   7       33.71       31.73      0.66 o 
  -2   3   7       81.49       81.07      1.42 o 
  -1   3   7       53.31       54.32      1.00 o 
   0   3   7        3.21        3.55      0.17 o 
   1   3   7        2.26        2.24      0.17 o 
   2   3   7        1.55        1.32      0.18 o 
  -6   4   7        7.32        7.62      0.33 o 
  -5   4   7        0.48        0.49      0.15 o 
  -4   4   7        6.71        6.98      0.23 o 
  -3   4   7        8.46        9.63      0.28 o 
  -2   4   7       13.90       13.77      0.40 o 
  -1   4   7       35.91       36.20      0.68 o 
   0   4   7       13.39       13.79      0.38 o 
   1   4   7        4.67        4.21      0.25 o 
   2   4   7        0.31        0.49      0.20 o 
  -6   5   7        5.76        6.18      0.33 o 
  -5   5   7        4.43        4.06      0.24 o 
  -4   5   7        6.05        6.05      0.31 o 
  -3   5   7       21.86       21.91      0.49 o 
  -2   5   7       25.76       26.84      0.52 o 
  -1   5   7       15.18       15.42      0.42 o 
   0   5   7       11.71       12.33      0.42 o 
   1   5   7       11.29       11.87      0.45 o 
  -5   6   7        2.44        1.57      0.27 o 
  -4   6   7        7.07        6.49      0.29 o 
  -3   6   7        2.71        3.46      0.27 o 
  -2   6   7        0.43        0.42      0.18 o 
  -1   6   7       11.77       12.22      0.44 o 
   0   6   7        8.66        8.44      0.39 o 
  -7   0   8        0.84        1.31      0.26 o 
  -6   0   8        0.02        0.00      0.19 o 
  -5   0   8        6.50        6.39      0.30 o 
  -4   0   8       12.88       12.60      0.44 o 
  -3   0   8        3.90        3.20      0.27 o 
  -2   0   8        2.13        1.69      0.25 o 
  -1   0   8        7.91        8.57      0.38 o 
   0   0   8       11.82       12.65      0.57 o 
   1   0   8       11.38       13.31      0.77 o 
   2   0   8        7.52        7.45      0.69 o 
  -7   1   8        2.25        2.43      0.26 o 
  -6   1   8        5.35        5.55      0.37 o 
  -5   1   8        1.93        2.17      0.14 o 
  -4   1   8        5.45        4.24      0.16 o 
  -3   1   8       19.77       20.75      0.55 o 
  -2   1   8       20.28       22.19      0.53 o 
  -1   1   8       14.64       13.71      0.40 o 
   0   1   8       25.29       29.40      0.71 o 
   1   1   8        1.34        1.01      0.17 o 
   2   1   8        0.72        0.84      0.26 o 
  -7   2   8        4.62        4.02      0.49 o 
  -6   2   8        9.69        9.33      0.44 o 
  -5   2   8        8.59        8.89      0.34 o 
  -4   2   8       15.84       16.06      0.47 o 
  -3   2   8        0.56        0.45      0.14 o 
  -2   2   8        1.68        1.89      0.17 o 
  -1   2   8        7.06        7.33      0.29 o 
   0   2   8        8.62        8.71      0.33 o 
   1   2   8        9.08       10.29      0.43 o 
  -6   3   8        5.14        5.60      0.30 o 
  -5   3   8        2.66        2.34      0.17 o 
  -4   3   8        9.13        8.76      0.29 o 
  -3   3   8       24.90       27.02      0.70 o 
  -2   3   8       13.11       13.41      0.43 o 
  -1   3   8        4.12        3.57      0.22 o 
   0   3   8       14.46       15.73      0.55 o 
   1   3   8        4.60        4.30      0.26 o 
  -5   4   8       11.23       10.89      0.47 o 
  -4   4   8        9.88        8.84      0.32 o 
  -3   4   8        3.68        3.08      0.25 o 
  -2   4   8        5.12        5.61      0.25 o 
  -1   4   8        6.19        5.54      0.30 o 
   0   4   8        7.33        7.40      0.37 o 
  -4   5   8       11.05       10.60      0.45 o 
  -3   5   8       18.82       18.69      0.66 o 
  -2   5   8        4.47        4.68      0.26 o 
  -1   5   8        0.31        0.26      0.19 o 
  -6   0   9       12.15        9.66      1.10 o 
  -5   0   9       33.12       34.30      1.43 o 
  -4   0   9       18.05       15.73      1.05 o 
  -3   0   9        0.23        0.21      0.35 o 
  -2   0   9        4.95        4.91      0.42 o 
  -1   0   9        1.27        0.96      0.22 o 
   0   0   9        0.08       -0.04      0.24 o 
  -6   1   9        0.23        0.27      0.20 o 
  -5   1   9        8.93        8.59      0.40 o 
  -4   1   9        3.10        3.11      0.25 o 
  -3   1   9        1.10        0.74      0.38 o 
  -2   1   9       16.07       17.64      0.66 o 
  -1   1   9        4.78        4.84      0.28 o 
   0   1   9        0.91        0.42      0.26 o 
  -5   2   9       16.85       16.31      0.61 o 
  -4   2   9        8.88        7.57      0.36 o 
  -3   2   9        0.64        0.09      0.21 o 
  -2   2   9        4.54        4.58      0.29 o 
  -1   2   9        2.60        2.45      0.26 o 
   0   2   9        5.05        4.99      0.67 o 
  -5   3   9        5.64        4.67      0.30 o 
  -4   3   9        2.31        2.48      0.24 o 
  -3   3   9        2.92        2.71      0.31 o 
  -2   3   9       18.78       19.15      0.87 o 
  -1   3   9       23.35       25.49      1.07 o 
  -3   4   9        1.71        1.56      0.44 o 
                                                 
